# Supplementary material for: Taurocholic Acid and Glycocholic Acid Inhibit Inflammation and Activate Farnesoid X Receptor Expression in LPS-Stimulated Zebrafish and Macrophages
Source: Molecules. 2023 Feb 21;28(5):2005. doi: 10.3390/molecules28052005 (PMC10003765; doi:10.3390/molecules28052005)
Supplement: Supplementary file 1 [file molecules-28-02005-s001.zip]

Archive with 1 entries (1 files):
- molecules-2171011-supplementary.pdf
